# Supplementary material for: Soluble Fluorinated Cardo Copolyimide as an Effective Additive to Photopolymerizable Compositions Based on Di(meth)acrylates: Application for Highly Thermostable Primary Protective Coating of Silica Optical Fiber
Source: Int J Mol Sci. 2024 May 17;25(10):5494. doi: 10.3390/ijms25105494 (PMC11122490; doi:10.3390/ijms25105494)
Supplement: Supplementary file 1 [file ijms-25-05494-s001.zip]

Archive with 1 entries (1 files):
- ijms-2992489-supplementary.pdf
